# Supplementary material for: “In a tree by the brook, there’s a songbird who sings”: Woodlands in an agricultural matrix maintain functionality of a wintering bird community
Source: PLoS One. 2018 Aug 2;13(8):e0201657. doi: 10.1371/journal.pone.0201657 (PMC6072076; doi:10.1371/journal.pone.0201657)
Supplement: S6 File — Separate worksheets contain: i) Species detection–non-detection data, ii) Site covariate data and iii) Sampling occasion covariate data for time (minutes) from sunrise. (XLSX) [file pone.0201657.s006.xlsx]

## Sheet: Species detection data
site	species	replicate
2a_1	yellow-browed warbler	1
2a_1	grey-headed canary flycatcher	1
2a_1	black-crested bulbul	1
2a_1	rufous woodpecker	1
2a_1	black drongo	1
2a_1	racket-tailed drongo	1
2a_1	black-hooded oriole	1
2a_1	flowerpecker spp.	1
2a_1	jungle crow	1
2a_2	white-browed scimitar babbler	1
2a_2	yellow-browed warbler	1
2a_2	black drongo	1
2a_2	sunbird spp.	1
2a_2	flycatcher spp.	1
2a_2	grey-headed canary flycatcher	1
2a_3	flowerpecker spp.	1
2a_3	scarlet minivet	1
2a_3	black drongo	1
2a_3	maroon oriole	1
2a_3	blue-throated barbet	1
2a_3	black-hooded oriole	1
2a_3	sunbird spp.	1
2a_4	black-hooded oriole	1
2a_4	black-crested bulbul	1
2a_4	yellow-browed warbler	1
2a_4	little spiderhunter	1
2a_4	jungle crow	1
2a_4	grey-headed canary flycatcher	1
2a_5	rufous woodpecker	1
2a_5	black-crested bulbul	1
2a_5	white-browed scimitar babbler	1
2a_5	grey-headed canary flycatcher	1
2a_5	flowerpecker spp.	1
2a_5	spangled drongo	1
2a_5	racket-tailed drongo	1
2a_5	bay woodpecker	1
3e_1	scarlet minivet	1
3e_1	grey-headed canary flycatcher	1
3e_1	black drongo	1
3e_1	owlet spp.	1
3e_1	common tailorbird	1
3e_2	little spiderhunter	1
3e_2	flowerpecker spp.	1
3e_2	yellow-browed warbler	1
3e_3	grey-headed canary flycatcher	1
3e_3	scarlet minivet	1
3e_3	lesser necklaced laughingthrush	1
3e_3	velvet-fronted nuthatch	1
3e_3	woodpecker spp.	1
3e_3	white-browed scimitar babbler	1
3e_3	black-hooded oriole	1
3e_3	red-vented bulbul	1
3e_3	leafbird spp.	1
3e_4	taiga flycatcher	1
3e_4	canopy warbler spp.	1
3e_5	black-crested bulbul	1
3e_5	crimson sunbird	1
1d_1	scarlet minivet	1
1d_1	streaked spiderhunter	1
1d_1	rufous woodpecker	1
1d_1	black-hooded oriole	1
1d_1	yellow-browed warbler	1
1d_1	little spiderhunter	1
1d_1	large woodshrike	1
1d_1	black drongo	1
1d_1	red-vented bulbul	1
1d_2	little spiderhunter	1
1d_2	spangled drongo	1
1d_2	yellow-browed warbler	1
1d_2	black drongo	1
1d_2	puff-throated babbler	1
1d_2	lesser necklaced laughingthrush	1
1d_2	black-hooded oriole	1
1d_3	scarlet minivet	1
1d_3	racket-tailed drongo	1
1d_3	common hill myna	1
1d_3	black-hooded oriole	1
1d_3	common tailorbird	1
1d_3	white-throated fantail flycatcher	1
1d_4	golden-fronted leafbird	1
1d_4	ruby-cheeked sunbird	1
1d_4	little spiderhunter	1
1d_4	black-hooded oriole	1
1d_5	yellow-browed warbler	1
1d_5	scarlet minivet	1
1d_5	black drongo	1
1d_5	common tailorbird	1
1d_5	grey-headed canary flycatcher	1
1d_5	black-hooded oriole	1
5c_1	yellow-browed warbler	1
5c_1	grey-headed canary flycatcher	1
5c_1	greenish warbler	1
5c_1	oriental white eye	1
5c_1	shrike spp.	1
5c_2	black drongo	1
5c_2	yellow-browed warbler	1
5c_2	rufous-capped babbler	1
5c_2	common tailorbird	1
5c_2	oriental turtle dove	1
5c_3	black drongo	1
5c_3	scarlet minivet	1
5c_3	common tailorbird	1
5c_3	crimson sunbird	1
5c_3	rufous-capped babbler	1
5c_3	sui spp.	1
5c_4	grey-headed canary flycatcher	1
5c_4	flowerpecker spp.	1
5c_4	red-vented bulbul	1
5c_5	black drongo	1
5c_5	white-browed scimitar babbler	1
5c_5	grey-headed canary flycatcher	1
5c_5	bulbul spp.	1
5c_5	little spiderhunter	1
1e_1	bronzed drongo	1
1e_1	scarlet minivet	1
1e_1	black-crested bulbul	1
1e_1	maroon oriole	1
1e_1	black-hooded oriole	1
1e_1	leafbird spp.	1
1e_1	blue-throated barbet	1
1e_1	drongo spp.	1
1e_2	black drongo	1
1e_2	black-hooded oriole	1
1e_2	grey-headed canary flycatcher	1
1e_3	little spiderhunter	1
1e_3	black-crested bulbul	1
1e_3	golden-fronted leafbird	1
1e_3	common tailorbird	1
1e_3	drongo spp.	1
1e_3	maroon oriole	1
1e_4	grey-backed shrike	1
1e_4	blue-throated barbet	1
1e_4	grey-headed canary flycatcher	1
1e_4	maroon oriole	1
1e_4	yellow-browed warbler	1
1e_4	black-crested bulbul	1
1e_4	black drongo	1
1e_4	white-browed scimitar babbler	1
1e_4	rufous woodpecker	1
1e_5	black-hooded oriole	1
1e_5	grey-headed canary flycatcher	1
1e_5	black-crested bulbul	1
3a_1	ashy bulbul	1
3a_1	yellow-browed warbler	1
3a_1	treepie spp.	1
3a_1	black-hooded oriole	1
3a_1	oriental turtle dove	1
3a_1	lesser racket-tailed drongo	1
3a_2	oriental turtle dove	1
3a_2	black-hooded oriole	1
3a_2	yellow-browed warbler	1
3a_2	long-tailed broadbill	1
3a_2	lesser racket-tailed drongo	1
3a_2	rufous woodpecker	1
3a_2	white-throated fantail flycatcher	1
3a_3	puff-throated babbler	1
3a_3	grey-headed canary flycatcher	1
3a_3	oriental turtle dove	1
3a_3	yellow-browed warbler	1
3a_3	rufous-capped babbler	1
3a_3	black-crested bulbul	1
3a_4	yellow-browed warbler	1
3a_4	great barbet	1
3a_5	grey-headed canary flycatcher	1
3a_5	pale-chinned flycatcher	1
3a_5	black-crested bulbul	1
3a_5	flowerpecker spp.	1
3a_5	white-browed piculet	1
3a_5	lesser racket-tailed drongo	1
4d_1	red-vented bulbul	1
4d_1	rufous-capped babbler	1
4d_1	oriental turtle dove	1
4d_1	common tailorbird	1
4d_1	black-hooded oriole	1
4d_1	munia spp.	1
4d_2	puff-throated babbler	1
4d_2	rufous-capped babbler	1
4d_2	jungle crow	1
4d_2	red-vented bulbul	1
4d_2	black drongo	1
4d_2	grey-headed canary flycatcher	1
4d_2	common tailorbird	1
4d_2	grey treepie	1
4d_2	grey-backed shrike	1
4d_3	rufous-capped babbler	1
4d_3	oriental turtle dove	1
4d_3	red-vented bulbul	1
4d_3	black-hooded oriole	1
4d_4	black drongo	1
4d_4	oriental turtle dove	1
4d_4	puff-throated babbler	1
4d_4	leafbird spp.	1
4d_4	yellow-browed warbler	1
4d_4	flowerpecker spp.	1
4d_4	black-crested bulbul	1
4d_4	common tailorbird	1
4d_4	sunbird spp.	1
4d_4	black-hooded oriole	1
4d_4	grey-backed shrike	1
4d_5	black drongo	1
4d_5	ashy drongo	1
4d_5	yellow-browed warbler	1
4d_5	sui spp.	1
5e_1	racket-tailed drongo	1
5e_1	yellow-browed warbler	1
5e_1	common tailorbird	1
5e_1	rufous-capped babbler	1
5e_1	white-browed scimitar babbler	1
5e_1	little spiderhunter	1
5e_1	black drongo	1
5e_1	plain flowerpecker	1
5e_2	yellow-browed warbler	1
5e_2	red-vented bulbul	1
5e_2	rufous woodpecker	1
5e_2	common tailorbird	1
5e_2	black-crested bulbul	1
5e_3	yellow-browed warbler	1
5e_3	white-browed scimitar babbler	1
5e_3	red-vented bulbul	1
5e_3	ashy bulbul	1
5e_3	leafbird spp.	1
5e_3	flowerpecker spp.	1
5e_3	black drongo	1
5e_3	little spiderhunter	1
5e_4	common tailorbird	1
5e_4	canopy warbler spp.	1
5e_4	red-vented bulbul	1
5e_4	oriental white eye	1
5e_4	rufous-capped babbler	1
5e_5	yellow-browed warbler	1
5e_5	black-hooded oriole	1
5e_5	grey-headed canary flycatcher	1
5e_5	white-browed scimitar babbler	1
5e_5	black drongo	1
5e_5	grey treepie	1
4a_1	grey-headed canary flycatcher	1
4a_1	rufous woodpecker	1
4a_1	grey-capped pygmy woodpecker	1
4a_1	small raptor spp.	1
4a_1	black-hooded oriole	1
4a_1	grey treepie	1
4a_2	grey-headed canary flycatcher	1
4a_2	yellow-bellied warbler	1
4a_2	nepal fulvetta	1
4a_3	grey-headed canary flycatcher	1
4a_3	black drongo	1
4a_3	crimson sunbird	1
4a_3	white-throated fantail flycatcher	1
4a_4	bay woodpecker	1
4a_4	black-crested bulbul	1
4a_4	oriental white eye	1
4a_4	little spiderhunter	1
4a_4	racket-tailed drongo	1
4a_5	no data	1
2e_1	red-vented bulbul	1
2e_1	common tailorbird	1
2e_1	jungle crow	1
2e_1	lesser necklaced laughingthrush	1
2e_2	bronzed drongo	1
2e_2	maroon oriole	1
2e_2	scarlet minivet	1
2e_2	common tailorbird	1
2e_2	red-vented bulbul	1
2e_2	grey-headed canary flycatcher	1
2e_2	flowerpecker spp.	1
2e_2	golden-fronted leafbird	1
2e_2	dove spp.	1
2e_2	black-crested bulbul	1
2e_2	rufous-necked laughingthrush	1
2e_3	puff-throated babbler	1
2e_3	black-crested bulbul	1
2e_3	red-vented bulbul	1
2e_3	little spiderhunter	1
2e_3	taiga flycatcher	1
2e_3	blue-throated barbet	1
2e_3	red-whiskered bulbul	1
2e_3	common tailorbird	1
2e_3	scarlet minivet	1
2e_4	red-vented bulbul	1
2e_4	oriental white eye	1
2e_4	scarlet minivet	1
2e_4	rufous-capped babbler	1
2e_4	jungle crow	1
2e_4	yellow-browed warbler	1
2e_4	grey-capped pygmy woodpecker	1
2e_4	taiga flycatcher	1
2e_4	little spiderhunter	1
2e_4	red-whiskered bulbul	1
2e_4	black drongo	1
2e_4	grey-backed shrike	1
2e_4	sunbird spp.	1
2e_4	common iora	1
2e_5	red-vented bulbul	1
2e_5	white-browed scimitar babbler	1
2e_5	grey-backed shrike	1
2e_5	sci spp.	1
2e_5	rufous-capped babbler	1
2e_5	common iora	1
2e_5	lesser necklaced laughingthrush	1
2e_5	sui spp.	1
2e_5	yellow-browed warbler	1
3c_1	oriental white eye	1
3c_1	spangled drongo	1
3c_1	crimson sunbird	1
3c_1	scarlet minivet	1
3c_1	black-hooded oriole	1
3c_1	yellow-browed warbler	1
3c_1	nepal fulvetta	1
3c_1	rufous-capped babbler	1
3c_1	little spiderhunter	1
3c_1	ashy bulbul	1
3c_1	common tailorbird	1
3c_1	grey-headed canary flycatcher	1
3c_1	flowerpecker spp.	1
3c_2	puff-throated babbler	1
3c_2	grey-headed canary flycatcher	1
3c_2	yellow-browed warbler	1
3c_2	black-hooded oriole	1
3c_2	flowerpecker spp.	1
3c_3	crimson sunbird	1
3c_3	yellow-browed warbler	1
3c_3	scarlet minivet	1
3c_3	black drongo	1
3c_3	flowerpecker spp.	1
3c_4	flowerpecker spp.	1
3c_4	yellow-browed warbler	1
3c_4	jungle babbler	1
3c_4	red-vented bulbul	1
3c_4	dove spp.	1
3c_4	munia spp.	1
3c_5	red-vented bulbul	1
3c_5	black-hooded oriole	1
3c_5	common iora	1
3c_5	rufous-capped babbler	1
3c_5	common tailorbird	1
3c_5	black bulbul	1
3c_5	woodshrike spp.	1
4b_1	sunbird spp.	1
4b_1	white-browed scimitar babbler	1
4b_1	oriental turtle dove	1
4b_1	little spiderhunter	1
4b_1	common iora	1
4b_1	black drongo	1
4b_1	red-vented bulbul	1
4b_1	black-hooded oriole	1
4b_1	grey-headed canary flycatcher	1
4b_1	black bulbul	1
4b_2	oriental turtle dove	1
4b_2	blue-throated barbet	1
4b_2	black bulbul	1
4b_2	scarlet minivet	1
4b_2	red-whiskered bulbul	1
4b_2	red-vented bulbul	1
4b_2	bay woodpecker	1
4b_2	black-hooded oriole	1
4b_2	leafbird spp.	1
4b_2	oriental white eye	1
4b_3	great barbet	1
4b_3	pale-chinned flycatcher	1
4b_3	black-crested bulbul	1
4b_3	black drongo	1
4b_3	ashy bulbul	1
4b_3	rufous-capped babbler	1
4b_4	parakeet spp.	1
4b_4	scarlet minivet	1
4b_4	red-vented bulbul	1
4b_4	jungle crow	1
4b_4	oriental turtle dove	1
4b_4	spangled drongo	1
4b_5	oriental white eye	1
4b_5	common tailorbird	1
5a_1	black-crested bulbul	1
5a_1	grey-headed canary flycatcher	1
5a_1	black-hooded oriole	1
5a_1	blue-throated barbet	1
5a_2	asian fairy bluebird	1
5a_2	black-crested bulbul	1
5a_2	bay woodpecker	1
5a_2	scarlet minivet	1
5a_3	black-naped monarch	1
5a_3	black-crested bulbul	1
5a_3	grey-headed canary flycatcher	1
5a_3	flowerpecker spp.	1
5a_3	black drongo	1
5a_3	leafbird spp.	1
5a_3	flycatcher spp.	1
5a_4	plain flowerpecker	1
5a_4	scarlet minivet	1
5a_4	blue-throated barbet	1
5a_4	ruby-cheeked sunbird	1
5a_4	canopy warbler spp.	1
5a_4	little spiderhunter	1
5a_4	black-crested bulbul	1
5a_4	grey-headed canary flycatcher	1
5a_4	large woodshrike	1
5a_4	black-naped monarch	1
5a_5	blue-throated barbet	1
5a_5	grey treepie	1
5a_5	lesser necklaced laughingthrush	1
5a_5	rufous-bellied niltava	1
5a_5	asian fairy bluebird	1
5a_5	ashy bulbul	1
5a_5	yellow-browed warbler	1
5a_5	great barbet	1
5a_5	rufous woodpecker	1
5a_5	green pigeon spp.	1
5a_5	spangled drongo	1
2c_1	red-vented bulbul	1
2c_1	leafbird spp.	1
2c_1	common tailorbird	1
2c_1	oriental white eye	1
2c_1	black bulbul	1
2c_1	blue-throated barbet	1
2c_2	yellow-browed warbler	1
2c_2	flowerpecker spp.	1
2c_2	black-hooded oriole	1
2c_2	common iora	1
2c_2	ashy bulbul	1
2c_2	black-crested bulbul	1
2c_3	black-crested bulbul	1
2c_3	black bulbul	1
2c_3	yellow-browed warbler	1
2c_3	flowerpecker spp.	1
2c_3	blue-throated barbet	1
2c_3	rufous woodpecker	1
2c_3	little spiderhunter	1
2c_3	rufous-capped babbler	1
2c_3	leafbird spp.	1
2c_3	grey-headed canary flycatcher	1
2c_4	common tailorbird	1
2c_4	flowerpecker spp.	1
2c_4	bulbul spp.	1
2c_4	common hill myna	1
2c_4	leafbird spp.	1
2c_4	large woodshrike	1
2c_5	yellow-browed warbler	1
2c_5	red-vented bulbul	1
2c_5	plain flowerpecker	1
2c_5	black-crested bulbul	1
2c_5	large cuckooshrike	1
2c_5	golden-fronted leafbird	1
2c_5	green pigeon spp.	1
2c_5	scarlet minivet	1
2c_5	common tailorbird	1
2c_5	grey-capped pygmy woodpecker	1
2c_5	large woodshrike	1
1a_1	black-crested bulbul	1
1a_1	grey-headed canary flycatcher	1
1a_1	spangled drongo	1
1a_1	black drongo	1
1a_2	black-crested bulbul	1
1a_2	nepal fulvetta	1
1a_2	flowerpecker spp.	1
1a_2	grey-headed canary flycatcher	1
1a_2	rufous woodpecker	1
1a_2	woodpecker spp.	1
1a_2	rufous-capped babbler	1
1a_3	grey-headed canary flycatcher	1
1a_3	velvet-fronted nuthatch	1
1a_3	bay woodpecker	1
1a_3	black-crested bulbul	1
1a_3	little spiderhunter	1
1a_3	barbet spp.	1
1a_3	flowerpecker spp.	1
1a_4	blue-throated barbet	1
1a_4	black drongo	1
1a_4	puff-throated babbler	1
1a_4	blue-bearded bee-eater	1
1a_4	common iora	1
1a_4	black-crested bulbul	1
1a_4	grey-headed canary flycatcher	1
1a_5	black-crested bulbul	1
1a_5	flowerpecker spp.	1
1a_5	yellow-browed warbler	1
1a_5	black drongo	1
1a_5	grey-headed canary flycatcher	1
1a_5	pale-chinned flycatcher	1
1a_5	dove spp.	1
1a_5	blue-throated barbet	1
1a_5	blue-eared barbet	1
4e_1	little spiderhunter	1
4e_1	red-vented bulbul	1
4e_1	common iora	1
4e_1	puff-throated babbler	1
4e_1	common tailorbird	1
4e_1	green pigeon spp.	1
4e_1	blue-throated blue flycatcher	1
4e_2	scarlet minivet	1
4e_2	little spiderhunter	1
4e_2	common tailorbird	1
4e_2	red-vented bulbul	1
4e_2	dove spp.	1
4e_2	black drongo	1
4e_2	golden-fronted leafbird	1
4e_2	common iora	1
4e_3	common iora	1
4e_3	streaked spiderhunter	1
4e_3	red-vented bulbul	1
4e_3	red-whiskered bulbul	1
4e_3	black drongo	1
4e_3	sci spp.	1
4e_3	common tailorbird	1
4e_4	red-vented bulbul	1
4e_4	little spiderhunter	1
4e_4	black drongo	1
4e_4	black bulbul	1
4e_4	scarlet minivet	1
4e_4	puff-throated babbler	1
4e_4	rufescent prinia	1
4e_4	dove spp.	1
4e_4	green pigeon spp.	1
4e_4	ashy bulbul	1
4e_4	greater coucal	1
4e_5	black bulbul	1
2b_1	blue-throated barbet	1
2b_1	black-hooded oriole	1
2b_1	yellow-bellied warbler	1
2b_1	black drongo	1
2b_1	green-billed malkoha	1
2b_2	common iora	1
2b_2	red-vented bulbul	1
2b_2	grey-capped pygmy woodpecker	1
2b_2	large cuckooshrike	1
2b_2	scarlet minivet	1
2b_2	green pigeon spp.	1
2b_3	black-hooded oriole	1
2b_3	lesser yellownape	1
2b_3	oriental turtle dove	1
2b_4	black-hooded oriole	1
2b_4	black drongo	1
2b_4	oriental turtle dove	1
2b_4	lesser necklaced laughingthrush	1
2b_4	flowerpecker spp.	1
2b_4	red-vented bulbul	1
2b_5	common iora	1
2b_5	flowerpecker spp.	1
2b_5	greater coucal	1
2b_5	red-vented bulbul	1
2b_5	crimson sunbird	1
2b_5	lineated barbet	1
2b_5	common tailorbird	1
2b_5	black-hooded oriole	1
2b_5	oriental turtle dove	1
2b_5	rufous-capped babbler	1
5b_1	black-crested bulbul	1
5b_1	rufous-capped babbler	1
5b_1	common tailorbird	1
5b_1	crimson sunbird	1
5b_1	oriental white eye	1
5b_1	black-naped monarch	1
5b_2	leafbird spp.	1
5b_2	common tailorbird	1
5b_2	crimson sunbird	1
5b_2	scarlet minivet	1
5b_2	flowerpecker spp.	1
5b_2	yellow-browed warbler	1
5b_2	oriental turtle dove	1
5b_2	spangled drongo	1
5b_3	yellow-bellied warbler	1
5b_3	common tailorbird	1
5b_3	flowerpecker spp.	1
5b_3	white-rumped shama	1
5b_4	grey treepie	1
5b_4	common tailorbird	1
5b_5	yellow-bellied warbler	1
5b_5	flowerpecker spp.	1
3b_1	red-vented bulbul	1
3b_1	golden-fronted leafbird	1
3b_1	spangled drongo	1
3b_1	grey treepie	1
3b_1	common tailorbird	1
3b_2	common tailorbird	1
3b_2	flowerpecker spp.	1
3b_2	spangled drongo	1
3b_3	black-hooded oriole	1
3b_3	black drongo	1
3b_3	plain flowerpecker	1
3b_3	golden-fronted leafbird	1
3b_3	common tailorbird	1
3b_3	nepal fulvetta	1
3b_3	spangled drongo	1
3b_3	red-vented bulbul	1
3b_3	oriental white eye	1
3b_3	common iora	1
3b_4	common tailorbird	1
3b_4	blue-throated barbet	1
3b_4	red-vented bulbul	1
3b_4	eurasian collared dove	1
3b_4	crimson sunbird	1
3b_5	yuhina spp.	1
3b_5	black-hooded oriole	1
3b_5	common tailorbird	1
3b_5	black drongo	1
3b_5	flowerpecker spp.	1
3b_5	little spiderhunter	1
3b_5	yellow-bellied warbler	1
3b_5	red-whiskered bulbul	1
3b_5	green-billed malkoha	1
1b_1	no data	1
1b_2	black-crested bulbul	1
1b_2	pale-chinned flycatcher	1
1b_2	yellow-bellied warbler	1
1b_3	large woodshrike	1
1b_3	bay woodpecker	1
1b_3	common hill myna	1
1b_3	black-crested bulbul	1
1b_3	flowerpecker spp.	1
1b_3	white-rumped shama	1
1b_3	great barbet	1
1b_3	grey-headed canary flycatcher	1
1b_3	black drongo	1
1b_4	black-crested bulbul	1
1b_4	yellow-bellied warbler	1
1b_4	white-rumped shama	1
1b_4	bay woodpecker	1
1b_5	common hill myna	1
1b_5	woodpecker spp.	1
1b_5	yellow-bellied warbler	1
1b_5	maroon oriole	1
1b_5	dollarbird	1
1b_5	common tailorbird	1
1b_5	white-rumped shama	1
2a_1	blue-throated barbet	2
2a_1	oriental pied hornbill	2
2a_1	rufous woodpecker	2
2a_2	flowerpecker spp.	2
2a_2	scarlet minivet	2
2a_2	rufous woodpecker	2
2a_2	yellow-browed warbler	2
2a_2	oriental pied hornbill	2
2a_2	bulbul spp.	2
2a_2	black-hooded oriole	2
2a_2	black-crested bulbul	2
2a_3	racket-tailed drongo	2
2a_3	black-hooded oriole	2
2a_3	yellow-browed warbler	2
2a_3	flowerpecker spp.	2
2a_3	leafbird spp.	2
2a_3	little spiderhunter	2
2a_3	black-crested bulbul	2
2a_3	parakeet spp.	2
2a_3	rufous-bellied niltava	2
2a_4	grey-headed canary flycatcher	2
2a_4	black-crested bulbul	2
2a_4	rufous woodpecker	2
2a_4	oriental turtle dove	2
2a_4	yellow-browed warbler	2
2a_4	great barbet	2
2a_4	scarlet minivet	2
2a_4	oriental pied hornbill	2
2a_5	black-hooded oriole	2
2a_5	flowerpecker spp.	2
2a_5	spangled drongo	2
2a_5	flycatcher spp.	2
2a_5	black drongo	2
2a_5	leafbird spp.	2
3e_1	woodpecker spp.	2
3e_1	scarlet minivet	2
3e_1	flowerpecker spp.	2
3e_2	grey treepie	2
3e_2	common tailorbird	2
3e_2	yellow-browed warbler	2
3e_2	flowerpecker spp.	2
3e_3	yellow-browed warbler	2
3e_3	scarlet minivet	2
3e_3	black-hooded oriole	2
3e_3	grey-headed canary flycatcher	2
3e_3	leafbird spp.	2
3e_3	red-vented bulbul	2
3e_4	siberian rubythroat	2
3e_5	no detection	2
1d_1	grey-capped pygmy woodpecker	2
1d_1	rufous-capped babbler	2
1d_1	sultan tit	2
1d_1	little spiderhunter	2
1d_1	blue-throated barbet	2
1d_1	rufescent prinia	2
1d_1	flowerpecker spp.	2
1d_1	white-browed scimitar babbler	2
1d_2	common hill myna	2
1d_2	red-vented bulbul	2
1d_2	black drongo	2
1d_2	leafbird spp.	2
1d_2	common iora	2
1d_2	common tailorbird	2
1d_2	crested serpent eagle	2
1d_2	siberian rubythroat	2
1d_3	racket-tailed drongo	2
1d_3	oriental white eye	2
1d_3	black-crested bulbul	2
1d_3	common hill myna	2
1d_4	grey-headed canary flycatcher	2
1d_4	maroon oriole	2
1d_4	little spiderhunter	2
1d_4	flowerpecker spp.	2
1d_4	bulbul spp.	2
1d_4	yellow-browed warbler	2
1d_4	golden-fronted leafbird	2
1d_5	little spiderhunter	2
1d_5	black drongo	2
5c_1	grey-headed canary flycatcher	2
5c_1	black-hooded oriole	2
5c_1	blue whistling thrush	2
5c_1	black-crested bulbul	2
5c_1	yellow-browed warbler	2
5c_1	grey treepie	2
5c_2	black drongo	2
5c_2	common tailorbird	2
5c_2	yellow-browed warbler	2
5c_2	black bulbul	2
5c_3	grey-headed canary flycatcher	2
5c_3	black drongo	2
5c_3	scarlet minivet	2
5c_3	flowerpecker spp.	2
5c_3	little spiderhunter	2
5c_4	red-vented bulbul	2
5c_4	flowerpecker spp.	2
5c_5	black drongo	2
5c_5	yellow-browed warbler	2
1e_1	rufous woodpecker	2
1e_1	yellow-browed warbler	2
1e_1	little spiderhunter	2
1e_1	common tailorbird	2
1e_1	white-throated bulbul	2
1e_1	black-hooded oriole	2
1e_1	black drongo	2
1e_1	drongo spp.	2
1e_2	ashy bulbul	2
1e_2	scarlet minivet	2
1e_2	yellow-browed warbler	2
1e_2	common iora	2
1e_2	black-crested bulbul	2
1e_2	rufous-capped babbler	2
1e_2	scarlet-backed flowerpecker	2
1e_2	black drongo	2
1e_3	blue-throated barbet	2
1e_3	white-throated bulbul	2
1e_3	black-crested bulbul	2
1e_3	little spiderhunter	2
1e_3	yellow-browed warbler	2
1e_3	black-hooded oriole	2
1e_3	flowerpecker spp.	2
1e_4	blue-throated barbet	2
1e_4	black-crested bulbul	2
1e_4	black-hooded oriole	2
1e_4	yellow-browed warbler	2
1e_5	black drongo	2
1e_5	rufous-capped babbler	2
1e_5	black-hooded oriole	2
1e_5	grey-headed canary flycatcher	2
3a_1	yellow-browed warbler	2
3a_1	blue-throated barbet	2
3a_1	black-hooded oriole	2
3a_1	white-crested laughingthrush	2
3a_1	grey-headed canary flycatcher	2
3a_1	flycatcher spp.	2
3a_1	rufous woodpecker	2
3a_1	black drongo	2
3a_2	yellow-browed warbler	2
3a_2	puff-throated babbler	2
3a_2	black-hooded oriole	2
3a_2	great barbet	2
3a_2	black drongo	2
3a_2	bulbul spp.	2
3a_2	flowerpecker spp.	2
3a_3	black-hooded oriole	2
3a_3	black-crested bulbul	2
3a_3	greenish warbler	2
3a_3	white-crested laughingthrush	2
3a_3	rufous woodpecker	2
3a_3	lesser racket-tailed drongo	2
3a_4	ashy bulbul	2
3a_4	lesser racket-tailed drongo	2
3a_4	black drongo	2
3a_4	black-hooded oriole	2
3a_5	black drongo	2
3a_5	yellow-browed warbler	2
3a_5	ashy bulbul	2
3a_5	black-hooded oriole	2
3a_5	rufous woodpecker	2
3a_5	grey-headed canary flycatcher	2
3a_5	white-throated bulbul	2
4d_1	red-vented bulbul	2
4d_1	yellow-browed warbler	2
4d_1	golden-fronted leafbird	2
4d_1	red-whiskered bulbul	2
4d_2	black-hooded oriole	2
4d_2	racket-tailed drongo	2
4d_2	crimson sunbird	2
4d_2	white-browed scimitar babbler	2
4d_2	red-vented bulbul	2
4d_2	common tailorbird	2
4d_2	yellow-browed warbler	2
4d_2	rufous woodpecker	2
4d_3	yellow-browed warbler	2
4d_3	red-vented bulbul	2
4d_3	leafbird spp.	2
4d_3	black drongo	2
4d_4	spangled drongo	2
4d_4	common tailorbird	2
4d_4	white-browed scimitar babbler	2
4d_4	red-vented bulbul	2
4d_4	puff-throated babbler	2
4d_4	black bulbul	2
4d_5	yellow-browed warbler	2
4d_5	scarlet minivet	2
4d_5	black drongo	2
4d_5	flowerpecker spp.	2
4d_5	ashy bulbul	2
5e_1	white-throated bulbul	2
5e_1	common tailorbird	2
5e_1	red-vented bulbul	2
5e_1	little spiderhunter	2
5e_1	leafbird spp.	2
5e_1	common iora	2
5e_1	blue-throated barbet	2
5e_2	grey-backed shrike	2
5e_2	black-hooded oriole	2
5e_2	munia spp.	2
5e_2	rufous-capped babbler	2
5e_3	rufous-capped babbler	2
5e_3	red-vented bulbul	2
5e_3	golden-fronted leafbird	2
5e_3	common tailorbird	2
5e_3	little spiderhunter	2
5e_3	oriental turtle dove	2
5e_4	ashy bulbul	2
5e_4	oriental turtle dove	2
5e_4	grey-headed canary flycatcher	2
5e_4	yellow-browed warbler	2
5e_4	grey-backed shrike	2
5e_4	rufous woodpecker	2
5e_4	rufous-capped babbler	2
5e_4	oriental white eye	2
5e_4	red-vented bulbul	2
5e_4	jungle crow	2
5e_4	lesser necklaced laughingthrush	2
5e_5	yellow-browed warbler	2
5e_5	flowerpecker spp.	2
4a_1	white-throated fantail flycatcher	2
4a_1	grey-headed canary flycatcher	2
4a_1	flowerpecker spp.	2
4a_1	white-throated bulbul	2
4a_2	racket-tailed drongo	2
4a_2	grey-headed canary flycatcher	2
4a_2	flowerpecker spp.	2
4a_2	black drongo	2
4a_2	lesser necklaced laughingthrush	2
4a_2	black-hooded oriole	2
4a_2	rufous woodpecker	2
4a_3	scarlet minivet	2
4a_3	rufous woodpecker	2
4a_3	flowerpecker spp.	2
4a_3	bay woodpecker	2
4a_3	small raptor spp.	2
4a_3	yellow-browed warbler	2
4a_3	grey-headed canary flycatcher	2
4a_4	black-crested bulbul	2
4a_4	yellow-browed warbler	2
4a_4	oriental white eye	2
4a_4	grey-headed canary flycatcher	2
4a_5	no data	2
2e_1	red-vented bulbul	2
2e_1	common tailorbird	2
2e_1	little spiderhunter	2
2e_1	prinia spp.	2
2e_1	sci spp.	2
2e_2	black bulbul	2
2e_2	little spiderhunter	2
2e_2	black-hooded oriole	2
2e_2	grey-backed shrike	2
2e_2	black drongo	2
2e_2	black-crested bulbul	2
2e_2	oriental white eye	2
2e_2	red-vented bulbul	2
2e_2	racket-tailed drongo	2
2e_2	scarlet minivet	2
2e_3	oriental white eye	2
2e_3	red-vented bulbul	2
2e_3	rufous woodpecker	2
2e_3	black bulbul	2
2e_3	black-hooded oriole	2
2e_3	common tailorbird	2
2e_3	flowerpecker spp.	2
2e_3	common iora	2
2e_3	crimson sunbird	2
2e_3	white-browed scimitar babbler	2
2e_3	scarlet minivet	2
2e_4	red-vented bulbul	2
2e_4	common tailorbird	2
2e_4	black bulbul	2
2e_4	crimson sunbird	2
2e_5	common tailorbird	2
2e_5	golden-fronted leafbird	2
2e_5	common iora	2
2e_5	red-vented bulbul	2
2e_5	oriental white eye	2
3c_1	red-vented bulbul	2
3c_1	grey treepie	2
3c_1	black-hooded oriole	2
3c_1	common tailorbird	2
3c_1	yellow-browed warbler	2
3c_1	leafbird spp.	2
3c_2	blue-throated barbet	2
3c_2	common tailorbird	2
3c_2	grey-headed canary flycatcher	2
3c_2	rufous-capped babbler	2
3c_2	black-hooded oriole	2
3c_2	scarlet minivet	2
3c_2	red-vented bulbul	2
3c_2	plain flowerpecker	2
3c_3	yellow-browed warbler	2
3c_3	red-vented bulbul	2
3c_3	jungle babbler	2
3c_3	scarlet minivet	2
3c_3	crimson sunbird	2
3c_3	common tailorbird	2
3c_4	oriental turtle dove	2
3c_4	common iora	2
3c_4	crimson sunbird	2
3c_4	oriental white eye	2
3c_4	red-vented bulbul	2
3c_5	common tailorbird	2
4b_1	spangled drongo	2
4b_1	black-crested bulbul	2
4b_1	common tailorbird	2
4b_1	jungle crow	2
4b_1	woodpecker spp.	2
4b_2	black-hooded oriole	2
4b_2	black-crested bulbul	2
4b_2	blue-throated barbet	2
4b_2	leafbird spp.	2
4b_2	oriental turtle dove	2
4b_2	flowerpecker spp.	2
4b_3	black-hooded oriole	2
4b_3	common tailorbird	2
4b_4	oriental white eye	2
4b_4	common iora	2
4b_4	flowerpecker spp.	2
4b_4	yellow-browed warbler	2
4b_4	black-hooded oriole	2
4b_4	common tailorbird	2
4b_5	common tailorbird	2
4b_5	black-hooded oriole	2
4b_5	large cuckooshrike	2
4b_5	little spiderhunter	2
4b_5	oriental turtle dove	2
4b_5	rufous-capped babbler	2
5a_1	bay woodpecker	2
5a_1	grey-headed canary flycatcher	2
5a_1	blue-throated barbet	2
5a_2	blue whistling thrush	2
5a_2	black-crested bulbul	2
5a_2	little spiderhunter	2
5a_2	ashy bulbul	2
5a_2	speckled piculet	2
5a_3	racket-tailed drongo	2
5a_3	spangled drongo	2
5a_3	scarlet minivet	2
5a_3	white-throated bulbul	2
5a_3	black-hooded oriole	2
5a_3	ashy bulbul	2
5a_3	lesser necklaced laughingthrush	2
5a_3	blue-throated barbet	2
5a_4	black-hooded oriole	2
5a_4	black-crested bulbul	2
5a_4	nepal fulvetta	2
5a_4	spangled drongo	2
5a_4	large cuckooshrike	2
5a_4	white-throated bulbul	2
5a_4	sci spp.	2
5a_5	blue-throated barbet	2
5a_5	golden-fronted leafbird	2
5a_5	grey-capped pygmy woodpecker	2
5a_5	scarlet minivet	2
5a_5	black drongo	2
5a_5	ashy bulbul	2
5a_5	flowerpecker spp.	2
2c_1	leafbird spp.	2
2c_1	black-crested bulbul	2
2c_1	golden-fronted leafbird	2
2c_1	red-vented bulbul	2
2c_1	shrike spp.	2
2c_2	blue-throated barbet	2
2c_2	flowerpecker spp.	2
2c_2	pale-chinned flycatcher	2
2c_2	black-hooded oriole	2
2c_2	blue-bearded bee-eater	2
2c_2	black-crested bulbul	2
2c_3	red-vented bulbul	2
2c_3	golden-fronted leafbird	2
2c_3	ashy bulbul	2
2c_3	flowerpecker spp.	2
2c_3	little spiderhunter	2
2c_3	canopy warbler spp.	2
2c_4	red-vented bulbul	2
2c_4	common hill myna	2
2c_4	streaked spiderhunter	2
2c_4	flowerpecker spp.	2
2c_4	dollarbird	2
2c_5	grey-backed shrike	2
2c_5	red-vented bulbul	2
2c_5	common tailorbird	2
2c_5	leafbird spp.	2
2c_5	oriental turtle dove	2
1a_1	blue-eared barbet	2
1a_1	pale-chinned flycatcher	2
1a_1	grey-headed canary flycatcher	2
1a_1	black-crested bulbul	2
1a_1	flowerpecker spp.	2
1a_1	grey-capped pygmy woodpecker	2
1a_2	velvet-fronted nuthatch	2
1a_2	blue-throated barbet	2
1a_2	scarlet minivet	2
1a_2	greater goldenback	2
1a_2	lesser necklaced laughingthrush	2
1a_2	flowerpecker spp.	2
1a_2	leafbird spp.	2
1a_2	dove spp.	2
1a_3	pale-chinned flycatcher	2
1a_3	flowerpecker spp.	2
1a_3	black-crested bulbul	2
1a_3	scarlet minivet	2
1a_4	black-crested bulbul	2
1a_4	lesser yellownape	2
1a_4	scarlet minivet	2
1a_4	blue-throated barbet	2
1a_4	black drongo	2
1a_4	black-hooded oriole	2
1a_4	flowerpecker spp.	2
1a_4	woodshrike spp.	2
1a_4	white-bellied erpornis	2
1a_4	streaked spiderhunter	2
1a_4	racket-tailed drongo	2
1a_5	crimson sunbird	2
1a_5	black-crested bulbul	2
1a_5	yellow-browed warbler	2
1a_5	leafbird spp.	2
4e_1	red-vented bulbul	2
4e_1	spangled drongo	2
4e_1	golden-fronted leafbird	2
4e_1	sui spp.	2
4e_2	black drongo	2
4e_2	black-crested bulbul	2
4e_2	little spiderhunter	2
4e_2	grey-headed canary flycatcher	2
4e_2	common iora	2
4e_2	streaked spiderhunter	2
4e_2	woodpecker spp.	2
4e_3	yellow-bellied warbler	2
4e_3	black-hooded oriole	2
4e_3	white-browed scimitar babbler	2
4e_3	black drongo	2
4e_3	flycatcher spp.	2
4e_3	scarlet minivet	2
4e_3	common iora	2
4e_4	flycatcher spp.	2
4e_4	oriental white eye	2
4e_4	red-vented bulbul	2
4e_4	yellow-browed warbler	2
4e_5	white-hooded babbler	2
4e_5	red-whiskered bulbul	2
4e_5	great barbet	2
4e_5	ashy bulbul	2
4e_5	yellow-bellied warbler	2
4e_5	maroon oriole	2
2b_1	blue-throated barbet	2
2b_1	leafbird spp.	2
2b_1	large woodshrike	2
2b_1	scarlet minivet	2
2b_1	flycatcher spp.	2
2b_2	flowerpecker spp.	2
2b_2	red-vented bulbul	2
2b_2	common tailorbird	2
2b_2	black drongo	2
2b_2	jungle crow	2
2b_2	golden-fronted leafbird	2
2b_2	oriental turtle dove	2
2b_2	velvet-fronted nuthatch	2
2b_2	large cuckooshrike	2
2b_3	canopy warbler spp.	2
2b_3	common hill myna	2
2b_3	golden-fronted leafbird	2
2b_3	sci spp.	2
2b_3	black-hooded oriole	2
2b_4	black bulbul	2
2b_4	black-crested bulbul	2
2b_4	rufous-capped babbler	2
2b_4	flowerpecker spp.	2
2b_4	oriental turtle dove	2
2b_4	black-hooded oriole	2
2b_4	grey-capped pygmy woodpecker	2
2b_4	sci spp.	2
2b_5	grey-capped pygmy woodpecker	2
2b_5	flowerpecker spp.	2
2b_5	scarlet minivet	2
2b_5	black-crested bulbul	2
2b_5	rufous-capped babbler	2
2b_5	black-hooded oriole	2
2b_5	common iora	2
2b_5	oriental turtle dove	2
2b_5	rufous woodpecker	2
2b_5	common tailorbird	2
5b_1	crimson sunbird	2
5b_1	common tailorbird	2
5b_1	green pigeon spp.	2
5b_2	oriental turtle dove	2
5b_2	oriental white eye	2
5b_2	golden-fronted leafbird	2
5b_2	red-vented bulbul	2
5b_2	common iora	2
5b_3	common tailorbird	2
5b_4	crimson sunbird	2
5b_4	black drongo	2
5b_5	yellow-bellied warbler	2
5b_5	plain flowerpecker	2
5b_5	blue-throated barbet	2
3b_1	no detection	2
3b_2	flowerpecker spp.	2
3b_2	spangled drongo	2
3b_2	grey treepie	2
3b_2	scarlet minivet	2
3b_2	oriental turtle dove	2
3b_2	green-billed malkoha	2
3b_2	little spiderhunter	2
3b_3	ashy bulbul	2
3b_3	white-throated bulbul	2
3b_3	woodpecker spp.	2
3b_3	common tailorbird	2
3b_3	oriental white eye	2
3b_3	nepal fulvetta	2
3b_3	little spiderhunter	2
3b_3	rufous-capped babbler	2
3b_3	black-crested bulbul	2
3b_3	velvet-fronted nuthatch	2
3b_4	puff-throated babbler	2
3b_4	black-hooded oriole	2
3b_4	blue-throated blue flycatcher	2
3b_4	common tailorbird	2
3b_4	oriental white eye	2
3b_4	oriental turtle dove	2
3b_4	leafbird spp.	2
3b_5	plain flowerpecker	2
1b_1	yellow-bellied warbler	2
1b_1	blue-throated barbet	2
1b_1	grey-headed woodpecker	2
1b_1	scarlet minivet	2
1b_1	black-crested bulbul	2
1b_2	pale-chinned flycatcher	2
1b_2	yellow-bellied warbler	2
1b_2	white-rumped shama	2
1b_2	blue-throated barbet	2
1b_2	little spiderhunter	2
1b_3	yellow-bellied warbler	2
1b_3	black-crested bulbul	2
1b_3	indian cuckoo	2
1b_4	blue-bearded bee-eater	2
1b_4	blue-eared barbet	2
1b_4	black-crested bulbul	2
1b_4	yellow-bellied warbler	2
1b_4	scarlet minivet	2
1b_4	sui spp.	2
1b_5	leafbird spp.	2
1b_5	white-bellied erpornis	2
1b_5	yellow-bellied warbler	2
1b_5	puff-throated babbler	2
1b_5	black drongo	2
1b_5	racket-tailed drongo	2
1b_5	bay woodpecker	2
1b_5	great slaty woodpecker	2
2a_1	flycatcher spp.	3
2a_1	grey-headed canary flycatcher	3
2a_1	black-crested bulbul	3
2a_1	little spiderhunter	3
2a_1	sci spp.	3
2a_2	grey-headed canary flycatcher	3
2a_2	woodpecker spp.	3
2a_2	lesser necklaced laughingthrush	3
2a_3	puff-throated babbler	3
2a_3	rufous-capped babbler	3
2a_3	lesser necklaced laughingthrush	3
2a_3	yellow-browed warbler	3
2a_3	flowerpecker spp.	3
2a_3	black-crested bulbul	3
2a_3	blue-throated barbet	3
2a_3	golden-fronted leafbird	3
2a_3	rufous woodpecker	3
2a_3	flycatcher spp.	3
2a_4	greater racket-tailed drongo	3
2a_4	scarlet minivet	3
2a_4	black-hooded oriole	3
2a_4	rufous woodpecker	3
2a_4	great barbet	3
2a_4	flowerpecker spp.	3
2a_4	yellow-browed warbler	3
2a_5	scarlet minivet	3
2a_5	racket-tailed drongo	3
2a_5	streaked spiderhunter	3
2a_5	grey-headed canary flycatcher	3
2a_5	little spiderhunter	3
2a_5	leafbird spp.	3
2a_5	white-throated fantail flycatcher	3
2a_5	velvet-fronted nuthatch	3
2a_5	canopy warbler spp.	3
3e_1	yellow-browed warbler	3
3e_1	grey-headed canary flycatcher	3
3e_1	flowerpecker spp.	3
3e_2	grey-headed canary flycatcher	3
3e_2	lesser racket-tailed drongo	3
3e_2	black drongo	3
3e_2	sui spp.	3
3e_2	yellow-browed warbler	3
3e_3	scarlet minivet	3
3e_3	rufous-capped babbler	3
3e_3	white-browed scimitar babbler	3
3e_3	black-hooded oriole	3
3e_3	yellow-browed warbler	3
3e_3	grey-headed canary flycatcher	3
3e_3	common tailorbird	3
3e_3	grey-capped pygmy woodpecker	3
3e_3	grey treepie	3
3e_3	lci spp.	3
3e_4	yellow-browed warbler	3
3e_4	siberian rubythroat	3
3e_4	common tailorbird	3
3e_5	common tailorbird	3
1d_1	common hill myna	3
1d_1	black-crested bulbul	3
1d_1	little spiderhunter	3
1d_1	yellow-browed warbler	3
1d_1	sunbird spp.	3
1d_1	dove spp.	3
1d_2	black-hooded oriole	3
1d_2	nuthatch spp.	3
1d_2	yellow-browed warbler	3
1d_2	taiga flycatcher	3
1d_2	red-vented bulbul	3
1d_3	common hill myna	3
1d_3	scarlet minivet	3
1d_3	spangled drongo	3
1d_3	green pigeon spp.	3
1d_3	flycatcher spp.	3
1d_3	oriental white eye	3
1d_3	white-browed scimitar babbler	3
1d_3	yellow-browed warbler	3
1d_3	ashy bulbul	3
1d_3	taiga flycatcher	3
1d_3	woodpecker spp.	3
1d_4	common tailorbird	3
1d_4	little spiderhunter	3
1d_4	sunbird spp.	3
1d_5	little spiderhunter	3
1d_5	black drongo	3
1d_5	black-crested bulbul	3
5c_1	yellow-browed warbler	3
5c_1	flowerpecker spp.	3
5c_1	black drongo	3
5c_1	grey-headed canary flycatcher	3
5c_1	oriental white eye	3
5c_2	yellow-browed warbler	3
5c_2	grey-headed canary flycatcher	3
5c_2	leafbird spp.	3
5c_2	oriental white eye	3
5c_2	little spiderhunter	3
5c_2	common iora	3
5c_2	black drongo	3
5c_2	flowerpecker spp.	3
5c_3	black-crested bulbul	3
5c_3	grey-headed canary flycatcher	3
5c_3	oriental white eye	3
5c_3	black drongo	3
5c_3	jungle crow	3
5c_3	red-vented bulbul	3
5c_4	grey-headed canary flycatcher	3
5c_4	white-browed scimitar babbler	3
5c_4	yellow-browed warbler	3
5c_4	flowerpecker spp.	3
5c_4	red-vented bulbul	3
5c_4	black-crested bulbul	3
5c_5	grey-headed canary flycatcher	3
5c_5	little spiderhunter	3
5c_5	barbet spp.	3
5c_5	yellow-browed warbler	3
1e_1	black-hooded oriole	3
1e_1	black-crested bulbul	3
1e_1	scarlet minivet	3
1e_1	common tailorbird	3
1e_1	little spiderhunter	3
1e_1	flowerpecker spp.	3
1e_2	bronzed drongo	3
1e_2	yellow-browed warbler	3
1e_2	munia spp.	3
1e_3	white-browed scimitar babbler	3
1e_3	black-crested bulbul	3
1e_3	yellow-browed warbler	3
1e_3	little spiderhunter	3
1e_3	lesser necklaced laughingthrush	3
1e_3	flowerpecker spp.	3
1e_3	rufous woodpecker	3
1e_3	sunbird spp.	3
1e_3	common hill myna	3
1e_3	scarlet minivet	3
1e_3	green pigeon spp.	3
1e_4	common tailorbird	3
1e_4	yellow-browed warbler	3
1e_4	black-crested bulbul	3
1e_4	black-hooded oriole	3
1e_4	black drongo	3
1e_4	flowerpecker spp.	3
1e_5	black-hooded oriole	3
1e_5	yellow-browed warbler	3
1e_5	red-vented bulbul	3
1e_5	grey-headed canary flycatcher	3
1e_5	rufous-capped babbler	3
1e_5	common tailorbird	3
1e_5	black drongo	3
1e_5	leafbird spp.	3
3a_1	oriental turtle dove	3
3a_1	ashy bulbul	3
3a_1	yellow-browed warbler	3
3a_1	flowerpecker spp.	3
3a_1	black drongo	3
3a_1	lesser necklaced laughingthrush	3
3a_1	puff-throated babbler	3
3a_2	puff-throated babbler	3
3a_2	blue-throated barbet	3
3a_2	black-crested bulbul	3
3a_2	woodpecker spp.	3
3a_2	greater racket-tailed drongo	3
3a_2	golden-fronted leafbird	3
3a_2	yellow-browed warbler	3
3a_2	flowerpecker spp.	3
3a_2	scarlet minivet	3
3a_3	ashy bulbul	3
3a_3	great barbet	3
3a_3	grey-headed canary flycatcher	3
3a_3	rufous woodpecker	3
3a_3	puff-throated babbler	3
3a_3	racket-tailed drongo	3
3a_3	asian fairy bluebird	3
3a_3	yellow-browed warbler	3
3a_4	yellow-browed warbler	3
3a_4	ashy bulbul	3
3a_4	racket-tailed drongo	3
3a_4	black drongo	3
3a_4	crimson sunbird	3
3a_5	yellow-browed warbler	3
3a_5	racket-tailed drongo	3
3a_5	black-hooded oriole	3
3a_5	woodpecker spp.	3
3a_5	black drongo	3
3a_5	black-crested bulbul	3
4d_1	black-hooded oriole	3
4d_1	leafbird spp.	3
4d_1	red-vented bulbul	3
4d_1	common tailorbird	3
4d_2	grey-headed canary flycatcher	3
4d_2	yellow-browed warbler	3
4d_2	leafbird spp.	3
4d_2	black drongo	3
4d_2	large raptor spp.	3
4d_2	common tailorbird	3
4d_3	rufous-capped babbler	3
4d_3	puff-throated babbler	3
4d_3	oriental turtle dove	3
4d_3	red-vented bulbul	3
4d_3	black drongo	3
4d_3	yellow-browed warbler	3
4d_3	common tailorbird	3
4d_3	leafbird spp.	3
4d_4	common tailorbird	3
4d_4	red-vented bulbul	3
4d_4	prinia spp.	3
4d_4	canopy warbler spp.	3
4d_4	ashy bulbul	3
4d_4	black bulbul	3
4d_4	flowerpecker spp.	3
4d_4	black-crested bulbul	3
4d_4	black-hooded oriole	3
4d_4	blue-throated barbet	3
4d_4	munia spp.	3
4d_5	racket-tailed drongo	3
4d_5	yellow-browed warbler	3
4d_5	bulbul spp.	3
5e_1	red-vented bulbul	3
5e_1	grey treepie	3
5e_1	white-browed scimitar babbler	3
5e_1	rufous-capped babbler	3
5e_1	grey-headed canary flycatcher	3
5e_1	little spiderhunter	3
5e_1	white-rumped munia	3
5e_2	black-crested bulbul	3
5e_2	yellow-browed warbler	3
5e_2	common iora	3
5e_2	black drongo	3
5e_2	grey treepie	3
5e_2	spangled drongo	3
5e_2	red-vented bulbul	3
5e_2	common tailorbird	3
5e_2	scarlet minivet	3
5e_2	flowerpecker spp.	3
5e_3	sunbird spp.	3
5e_3	siberian rubythroat	3
5e_3	black-hooded oriole	3
5e_3	black-crested bulbul	3
5e_3	leafbird spp.	3
5e_3	common tailorbird	3
5e_3	black drongo	3
5e_4	rufous-capped babbler	3
5e_4	common tailorbird	3
5e_4	large raptor spp.	3
5e_4	grey-headed canary flycatcher	3
5e_4	grey treepie	3
5e_4	red-vented bulbul	3
5e_4	ashy bulbul	3
5e_4	black-hooded oriole	3
5e_4	woodpecker spp.	3
5e_4	sunbird spp.	3
5e_4	large cuckooshrike	3
5e_4	yellow-browed warbler	3
5e_5	yellow-browed warbler	3
5e_5	lesser necklaced laughingthrush	3
5e_5	rufous woodpecker	3
4a_1	velvet-fronted nuthatch	3
4a_1	yellow-browed warbler	3
4a_1	racket-tailed drongo	3
4a_1	grey-headed canary flycatcher	3
4a_1	black-hooded oriole	3
4a_1	green-billed malkoha	3
4a_1	black-crested bulbul	3
4a_1	woodpecker spp.	3
4a_1	white-rumped shama	3
4a_2	black drongo	3
4a_2	yellow-browed warbler	3
4a_2	woodpecker spp.	3
4a_2	racket-tailed drongo	3
4a_2	black-hooded oriole	3
4a_3	black drongo	3
4a_3	grey-capped pygmy woodpecker	3
4a_3	bay woodpecker	3
4a_3	little spiderhunter	3
4a_3	bar-winged flycatcher-shrike	3
4a_3	grey-headed canary flycatcher	3
4a_3	velvet-fronted nuthatch	3
4a_3	white-throated bulbul	3
4a_3	emerald dove	3
4a_4	black drongo	3
4a_4	puff-throated babbler	3
4a_4	rufous woodpecker	3
4a_4	grey-headed canary flycatcher	3
4a_4	parakeet spp.	3
4a_4	black-crested bulbul	3
4a_4	scarlet minivet	3
4a_5	grey-headed canary flycatcher	3
4a_5	black-crested bulbul	3
4a_5	racket-tailed drongo	3
4a_5	flowerpecker spp.	3
4a_5	yellow-browed warbler	3
4a_5	white-throated fantail flycatcher	3
2e_1	black bulbul	3
2e_1	white-browed scimitar babbler	3
2e_1	red-vented bulbul	3
2e_1	greater coucal	3
2e_2	grey-headed canary flycatcher	3
2e_2	oriental white eye	3
2e_2	common tailorbird	3
2e_2	black-hooded oriole	3
2e_2	black bulbul	3
2e_2	little spiderhunter	3
2e_2	black drongo	3
2e_3	common tailorbird	3
2e_3	yellow-browed warbler	3
2e_3	oriental turtle dove	3
2e_3	red-vented bulbul	3
2e_3	grey-backed shrike	3
2e_3	scarlet minivet	3
2e_4	red-vented bulbul	3
2e_4	black bulbul	3
2e_4	grey-headed canary flycatcher	3
2e_4	black-hooded oriole	3
2e_4	flycatcher spp.	3
2e_5	sunbird spp.	3
2e_5	yellow-browed warbler	3
2e_5	oriental turtle dove	3
2e_5	white-browed scimitar babbler	3
2e_5	red-vented bulbul	3
2e_5	spangled drongo	3
2e_5	leafbird spp.	3
2e_5	lesser necklaced laughingthrush	3
2e_5	sui spp.	3
3c_1	small raptor spp.	3
3c_1	black-hooded oriole	3
3c_1	common tailorbird	3
3c_1	yellow-browed warbler	3
3c_1	flowerpecker spp.	3
3c_1	spangled drongo	3
3c_2	plain flowerpecker	3
3c_2	black-crested bulbul	3
3c_2	little spiderhunter	3
3c_2	oriental white eye	3
3c_2	spangled drongo	3
3c_2	golden-fronted leafbird	3
3c_2	large woodshrike	3
3c_2	grey-headed canary flycatcher	3
3c_3	jungle babbler	3
3c_3	greater coucal	3
3c_3	yellow-browed warbler	3
3c_3	flowerpecker spp.	3
3c_4	common tailorbird	3
3c_4	leafbird spp.	3
3c_4	ashy bulbul	3
3c_4	black-hooded oriole	3
3c_4	flowerpecker spp.	3
3c_4	little spiderhunter	3
3c_5	common tailorbird	3
3c_5	jungle crow	3
3c_5	little spiderhunter	3
3c_5	bronzed drongo	3
4b_1	black-crested bulbul	3
4b_1	yellow-browed warbler	3
4b_1	red-whiskered bulbul	3
4b_1	great barbet	3
4b_2	common tailorbird	3
4b_2	blue-throated barbet	3
4b_2	red-vented bulbul	3
4b_3	red-vented bulbul	3
4b_3	grey-headed canary flycatcher	3
4b_3	oriental white eye	3
4b_3	sui spp.	3
4b_4	black-crested bulbul	3
4b_4	black-hooded oriole	3
4b_4	flowerpecker spp.	3
4b_4	black drongo	3
4b_4	scarlet minivet	3
4b_4	common iora	3
4b_4	golden-fronted leafbird	3
4b_4	crimson sunbird	3
4b_5	red-vented bulbul	3
4b_5	leafbird spp.	3
4b_5	oriental white eye	3
4b_5	rufous-capped babbler	3
4b_5	common tailorbird	3
4b_5	canopy warbler spp.	3
4b_5	siberian rubythroat	3
4b_5	black-hooded oriole	3
4b_5	plain flowerpecker	3
5a_1	spangled drongo	3
5a_1	grey-headed canary flycatcher	3
5a_1	ashy bulbul	3
5a_1	asian fairy bluebird	3
5a_2	ashy bulbul	3
5a_2	pale-blue flycatcher	3
5a_2	spangled drongo	3
5a_2	leafbird spp.	3
5a_3	little spiderhunter	3
5a_3	common tailorbird	3
5a_3	black-naped monarch	3
5a_3	white-throated bulbul	3
5a_3	scarlet minivet	3
5a_3	rufous woodpecker	3
5a_3	grey treepie	3
5a_3	blue-throated barbet	3
5a_3	streaked spiderhunter	3
5a_4	flowerpecker spp.	3
5a_4	grey-headed canary flycatcher	3
5a_4	black-crested bulbul	3
5a_4	scarlet minivet	3
5a_4	nepal fulvetta	3
5a_4	velvet-fronted nuthatch	3
5a_4	black-hooded oriole	3
5a_4	spangled drongo	3
5a_4	maroon oriole	3
5a_4	blue-throated barbet	3
5a_4	grey-capped pygmy woodpecker	3
5a_5	black-hooded oriole	3
5a_5	spangled drongo	3
2c_1	white-bellied erpornis	3
2c_1	velvet-fronted nuthatch	3
2c_1	scarlet minivet	3
2c_1	common iora	3
2c_1	great barbet	3
2c_1	oriental white eye	3
2c_1	black-crested bulbul	3
2c_1	blue-throated barbet	3
2c_1	black-hooded oriole	3
2c_2	common iora	3
2c_2	common hill myna	3
2c_2	black-crested bulbul	3
2c_2	black-hooded oriole	3
2c_2	flowerpecker spp.	3
2c_3	black-crested bulbul	3
2c_3	little spiderhunter	3
2c_3	flowerpecker spp.	3
2c_3	black-hooded oriole	3
2c_3	common iora	3
2c_4	blue-throated blue flycatcher	3
2c_4	puff-throated babbler	3
2c_4	scarlet minivet	3
2c_4	bay woodpecker	3
2c_4	flowerpecker spp.	3
2c_4	canopy warbler spp.	3
2c_4	blue-throated barbet	3
2c_4	common iora	3
2c_4	black-crested bulbul	3
2c_5	common tailorbird	3
2c_5	yellow-browed warbler	3
1a_1	blue-throated barbet	3
1a_1	black-crested bulbul	3
1a_1	yellow-browed warbler	3
1a_1	leafbird spp.	3
1a_2	black-hooded oriole	3
1a_2	black-crested bulbul	3
1a_2	scarlet minivet	3
1a_2	spangled drongo	3
1a_2	black drongo	3
1a_2	greater yellownape	3
1a_2	bay woodpecker	3
1a_2	green-billed malkoha	3
1a_2	velvet-fronted nuthatch	3
1a_3	black-crested bulbul	3
1a_3	bay woodpecker	3
1a_3	flowerpecker spp.	3
1a_3	white-rumped shama	3
1a_4	grey-headed canary flycatcher	3
1a_4	whistler's warbler	3
1a_4	white-bellied erpornis	3
1a_4	bay woodpecker	3
1a_4	black-crested bulbul	3
1a_4	large woodshrike	3
1a_4	spangled drongo	3
1a_5	yellow-browed warbler	3
1a_5	yellow-bellied warbler	3
1a_5	black-crested bulbul	3
4e_1	blue-throated barbet	3
4e_1	yellow-browed warbler	3
4e_1	blue whistling thrush	3
4e_1	scarlet minivet	3
4e_1	grey-headed canary flycatcher	3
4e_1	black bulbul	3
4e_1	common iora	3
4e_1	greater coucal	3
4e_1	red-vented bulbul	3
4e_1	rufous woodpecker	3
4e_1	black drongo	3
4e_2	black-crested bulbul	3
4e_2	little spiderhunter	3
4e_2	white-throated bulbul	3
4e_2	streaked spiderhunter	3
4e_2	scarlet minivet	3
4e_2	black drongo	3
4e_2	blue-throated barbet	3
4e_2	black bulbul	3
4e_2	common tailorbird	3
4e_2	oriental white eye	3
4e_3	red-vented bulbul	3
4e_3	white-throated bulbul	3
4e_3	little spiderhunter	3
4e_3	crimson sunbird	3
4e_3	common tailorbird	3
4e_3	large cuckooshrike	3
4e_3	black drongo	3
4e_4	common tailorbird	3
4e_4	white-browed scimitar babbler	3
4e_4	black drongo	3
4e_4	scarlet minivet	3
4e_4	red-vented bulbul	3
4e_4	munia spp.	3
4e_5	yellow-bellied warbler	3
4e_5	nepal fulvetta	3
4e_5	flowerpecker spp.	3
4e_5	lesser necklaced laughingthrush	3
4e_5	black-crested bulbul	3
4e_5	white-hooded babbler	3
2b_1	black-crested bulbul	3
2b_1	blue-throated barbet	3
2b_1	yellow-bellied warbler	3
2b_2	red-vented bulbul	3
2b_2	oriental turtle dove	3
2b_2	grey-capped pygmy woodpecker	3
2b_2	common iora	3
2b_2	black-crested bulbul	3
2b_3	red-vented bulbul	3
2b_3	golden-fronted leafbird	3
2b_3	common iora	3
2b_3	oriental turtle dove	3
2b_3	black-crested bulbul	3
2b_4	crimson sunbird	3
2b_4	plain flowerpecker	3
2b_4	golden-fronted leafbird	3
2b_4	scarlet minivet	3
2b_4	oriental turtle dove	3
2b_4	canopy warbler spp.	3
2b_4	red-vented bulbul	3
2b_5	oriental turtle dove	3
2b_5	leafbird spp.	3
2b_5	black-hooded oriole	3
2b_5	flowerpecker spp.	3
2b_5	red-vented bulbul	3
2b_5	scarlet minivet	3
2b_5	common iora	3
2b_5	grey treepie	3
5b_1	red-vented bulbul	3
5b_1	common tailorbird	3
5b_1	ashy bulbul	3
5b_1	blue whistling thrush	3
5b_2	oriental magpie robin	3
5b_2	black drongo	3
5b_2	red-vented bulbul	3
5b_2	common tailorbird	3
5b_2	sui spp.	3
5b_2	scarlet minivet	3
5b_2	oriental turtle dove	3
5b_3	yellow-bellied warbler	3
5b_3	black-naped monarch	3
5b_3	nepal fulvetta	3
5b_3	grey treepie	3
5b_3	white-rumped shama	3
5b_3	common tailorbird	3
5b_3	ashy bulbul	3
5b_3	blue-throated barbet	3
5b_3	flowerpecker spp.	3
5b_3	black-hooded oriole	3
5b_4	taiga flycatcher	3
5b_4	crimson sunbird	3
5b_5	leafbird spp.	3
5b_5	ashy bulbul	3
5b_5	crimson sunbird	3
5b_5	common tailorbird	3
5b_5	blue whistling thrush	3
3b_1	grey treepie	3
3b_1	spangled drongo	3
3b_1	black-hooded oriole	3
3b_1	leafbird spp.	3
3b_1	crimson sunbird	3
3b_2	ashy bulbul	3
3b_2	leafbird spp.	3
3b_2	red-vented bulbul	3
3b_2	large cuckooshrike	3
3b_2	blue-throated barbet	3
3b_2	common tailorbird	3
3b_2	velvet-fronted nuthatch	3
3b_2	oriental white eye	3
3b_2	black-hooded oriole	3
3b_2	oriental turtle dove	3
3b_2	jungle crow	3
3b_3	yellow-bellied warbler	3
3b_3	common tailorbird	3
3b_4	black-hooded oriole	3
3b_4	plain flowerpecker	3
3b_4	rufescent prinia	3
3b_4	oriental turtle dove	3
3b_4	scarlet minivet	3
3b_4	oriental white eye	3
3b_4	blue-throated barbet	3
3b_4	leafbird spp.	3
3b_5	white-rumped shama	3
3b_5	common iora	3
3b_5	common tailorbird	3
3b_5	blue whistling thrush	3
3b_5	flowerpecker spp.	3
3b_5	bar-winged flycatcher-shrike	3
1b_1	no data	3
1b_2	no data	3
1b_3	no data	3
1b_4	no data	3
1b_5	no data	3
2a_1	flowerpecker spp.	4
2a_2	racket-tailed drongo	4
2a_2	woodpecker spp.	4
2a_2	grey-headed canary flycatcher	4
2a_2	yellow-browed warbler	4
2a_2	flowerpecker spp.	4
2a_3	yellow-browed warbler	4
2a_3	scarlet minivet	4
2a_3	black drongo	4
2a_3	racket-tailed drongo	4
2a_3	flowerpecker spp.	4
2a_4	scarlet minivet	4
2a_4	black drongo	4
2a_4	yellow-browed warbler	4
2a_4	black-hooded oriole	4
2a_4	bay woodpecker	4
2a_4	black-crested bulbul	4
2a_4	large woodshrike	4
2a_5	flowerpecker spp.	4
2a_5	woodpecker spp.	4
3e_1	yellow-browed warbler	4
3e_1	racket-tailed drongo	4
3e_1	flowerpecker spp.	4
3e_1	grey-headed canary flycatcher	4
3e_2	common hill myna	4
3e_2	grey-headed canary flycatcher	4
3e_2	scarlet-backed flowerpecker	4
3e_2	canopy warbler spp.	4
3e_2	black drongo	4
3e_2	scarlet minivet	4
3e_3	scarlet minivet	4
3e_3	grey-headed canary flycatcher	4
3e_3	taiga flycatcher	4
3e_3	common tailorbird	4
3e_3	oriental white eye	4
3e_3	little spiderhunter	4
3e_3	bar-winged flycatcher-shrike	4
3e_3	yellow-browed warbler	4
3e_4	scarlet minivet	4
3e_4	yellow-browed warbler	4
3e_5	red-vented bulbul	4
3e_5	munia spp.	4
3e_5	grey-headed canary flycatcher	4
3e_5	grey-backed shrike	4
3e_5	common tailorbird	4
1d_1	black-crested bulbul	4
1d_1	yellow-browed warbler	4
1d_1	red-vented bulbul	4
1d_1	black-hooded oriole	4
1d_2	black drongo	4
1d_2	canopy warbler spp.	4
1d_2	lesser necklaced laughingthrush	4
1d_2	spangled drongo	4
1d_2	black-hooded oriole	4
1d_2	little spiderhunter	4
1d_2	golden-fronted leafbird	4
1d_2	taiga flycatcher	4
1d_3	racket-tailed drongo	4
1d_3	common hill myna	4
1d_3	grey-headed woodpecker	4
1d_3	taiga flycatcher	4
1d_3	oriental white eye	4
1d_3	flowerpecker spp.	4
1d_4	ashy bulbul	4
1d_4	black-hooded oriole	4
1d_4	black-crested bulbul	4
1d_4	grey-headed canary flycatcher	4
1d_4	flowerpecker spp.	4
1d_4	little spiderhunter	4
1d_5	flowerpecker spp.	4
1d_5	yellow-browed warbler	4
1d_5	scarlet minivet	4
5c_1	yellow-browed warbler	4
5c_1	lesser necklaced laughingthrush	4
5c_1	white-throated bulbul	4
5c_1	oriental white eye	4
5c_1	black-hooded oriole	4
5c_1	greenish warbler	4
5c_1	grey-backed shrike	4
5c_2	golden-fronted leafbird	4
5c_2	yellow-browed warbler	4
5c_2	oriental white eye	4
5c_3	flowerpecker spp.	4
5c_3	bulbul spp.	4
5c_3	grey-headed canary flycatcher	4
5c_3	white-throated bulbul	4
5c_3	little spiderhunter	4
5c_3	yellow-browed warbler	4
5c_3	drongo spp.	4
5c_3	oriental white eye	4
5c_3	puff-throated babbler	4
5c_4	grey-headed canary flycatcher	4
5c_4	blue-throated barbet	4
5c_4	black drongo	4
5c_4	lesser yellownape	4
5c_4	plain flowerpecker	4
5c_5	black-crested bulbul	4
5c_5	flowerpecker spp.	4
5c_5	yellow-browed warbler	4
5c_5	grey-headed canary flycatcher	4
5c_5	oriental white eye	4
5c_5	leafbird spp.	4
5c_5	scarlet minivet	4
1e_1	black-hooded oriole	4
1e_1	yellow-browed warbler	4
1e_1	black-crested bulbul	4
1e_1	little spiderhunter	4
1e_1	grey-backed shrike	4
1e_1	common tailorbird	4
1e_2	black-hooded oriole	4
1e_2	red-vented bulbul	4
1e_2	little spiderhunter	4
1e_2	black drongo	4
1e_2	flowerpecker spp.	4
1e_2	yellow-browed warbler	4
1e_2	golden-fronted leafbird	4
1e_2	rufous-capped babbler	4
1e_3	scarlet minivet	4
1e_3	yellow-browed warbler	4
1e_3	black-crested bulbul	4
1e_3	oriental white eye	4
1e_3	canopy warbler spp.	4
1e_3	white-throated bulbul	4
1e_3	asian fairy bluebird	4
1e_3	flowerpecker spp.	4
1e_3	black-hooded oriole	4
1e_4	grey-headed canary flycatcher	4
1e_4	racket-tailed drongo	4
1e_4	yellow-browed warbler	4
1e_4	lesser necklaced laughingthrush	4
1e_4	bulbul spp.	4
1e_5	grey-headed canary flycatcher	4
1e_5	black-hooded oriole	4
1e_5	common iora	4
1e_5	jungle crow	4
3a_1	black drongo	4
3a_1	oriental turtle dove	4
3a_1	rufous woodpecker	4
3a_1	grey-backed shrike	4
3a_1	pale-chinned flycatcher	4
3a_2	woodpecker spp.	4
3a_2	bay woodpecker	4
3a_2	black-hooded oriole	4
3a_2	yellow-browed warbler	4
3a_2	black drongo	4
3a_2	grey-headed canary flycatcher	4
3a_2	flowerpecker spp.	4
3a_3	puff-throated babbler	4
3a_3	black-crested bulbul	4
3a_3	great barbet	4
3a_3	yellow-browed warbler	4
3a_3	racket-tailed drongo	4
3a_3	oriental turtle dove	4
3a_3	grey-headed canary flycatcher	4
3a_3	asian fairy bluebird	4
3a_4	black drongo	4
3a_4	rufous woodpecker	4
3a_4	little spiderhunter	4
3a_4	grey treepie	4
3a_4	racket-tailed drongo	4
3a_4	blue-throated barbet	4
3a_4	bulbul spp.	4
3a_4	bay woodpecker	4
3a_4	black-hooded oriole	4
3a_5	rufous woodpecker	4
3a_5	black drongo	4
3a_5	white-throated bulbul	4
3a_5	grey-headed canary flycatcher	4
3a_5	black-hooded oriole	4
3a_5	asian fairy bluebird	4
4d_1	black bulbul	4
4d_1	red-whiskered bulbul	4
4d_1	grey-backed shrike	4
4d_1	common tailorbird	4
4d_1	little spiderhunter	4
4d_1	yellow-browed warbler	4
4d_2	grey-headed canary flycatcher	4
4d_2	rufous-capped babbler	4
4d_2	common tailorbird	4
4d_2	white-browed scimitar babbler	4
4d_2	yellow-browed warbler	4
4d_2	prinia spp.	4
4d_3	rufous-capped babbler	4
4d_3	oriental turtle dove	4
4d_3	common tailorbird	4
4d_3	white-browed scimitar babbler	4
4d_3	red-vented bulbul	4
4d_4	grey treepie	4
4d_4	yellow-browed warbler	4
4d_4	common tailorbird	4
4d_4	red-vented bulbul	4
4d_4	black bulbul	4
4d_4	oriental turtle dove	4
4d_4	leafbird spp.	4
4d_4	spangled drongo	4
4d_5	yellow-browed warbler	4
4d_5	red-vented bulbul	4
4d_5	scarlet minivet	4
5e_1	black-crested bulbul	4
5e_1	sunbird spp.	4
5e_1	common tailorbird	4
5e_1	oriental white eye	4
5e_1	plain flowerpecker	4
5e_2	black-crested bulbul	4
5e_2	lesser necklaced laughingthrush	4
5e_2	oriental turtle dove	4
5e_3	black bulbul	4
5e_3	common tailorbird	4
5e_3	jungle babbler	4
5e_3	puff-throated babbler	4
5e_3	little spiderhunter	4
5e_3	scarlet minivet	4
5e_3	canopy warbler spp.	4
5e_3	red-vented bulbul	4
5e_3	golden-fronted leafbird	4
5e_4	black-hooded oriole	4
5e_4	yellow-browed warbler	4
5e_4	red-vented bulbul	4
5e_4	grey treepie	4
5e_5	racket-tailed drongo	4
5e_5	grey-headed woodpecker	4
5e_5	yellow-browed warbler	4
5e_5	black-hooded oriole	4
5e_5	oriental white eye	4
5e_5	rufous woodpecker	4
5e_5	scarlet minivet	4
5e_5	ashy bulbul	4
5e_5	black-crested bulbul	4
4a_1	black-crested bulbul	4
4a_1	blue-throated barbet	4
4a_1	grey-headed canary flycatcher	4
4a_1	taiga flycatcher	4
4a_1	whistler's warbler	4
[truncated: 869 more rows]

## Sheet: Site covariates
site	canopy cover	bamboo cover	shrub cover	stand basal area	distance to PA
1a_1	76.36	65.45	0.05	7.56	0
1a_2	74.55	32.73	0.18	37.75	0
1a_3	98.18	62.73	0.66	97.43	0
1a_4	97.27	78.18	0.14	24.27	0
1a_5	97.27	59.09	0.04	32.6	0
1b_1	98.48	81.82	0.28	16.65	0
1b_2	95.45	90.91	0.65	28.55	0
1b_3	100	88.64	0.36	9.14	0
1b_4	92.05	85.23	0.1	4.66	0
1b_5	97.73	97.73	0.23	19.92	0
1d_1	43.64	8.18	0.79	11.59	393
1d_2	54.55	7.27	1.01	20.71	825
1d_3	81.82	1.82	0.01	45.65	1307
1d_4	41.82	10.91	1.27	14.6	270
1d_5	69.09	0	0.37	39.73	714
1e_1	67.27	19.09	0.8	23.96	1798
1e_2	50	5.45	1.3	46.43	2267
1e_3	81.82	2.73	0.4	41.16	1150
1e_4	92.73	38.18	0.63	44.25	1624
1e_5	95.45	27.27	0.27	66.73	2109
2a_1	80	0	0.72	20.42	0
2a_2	94.55	46.36	0.6	44.97	0
2a_3	93.64	9.09	0.29	41.96	0
2a_4	90.91	0	0.45	30.6	0
2a_5	93.64	23.64	0.26	43.29	0
2b_1	80	27.27	0.11	18.49	394
2b_2	25.45	8.18	0.34	38.7	323
2b_3	37.27	0	0.4	22.57	738
2b_4	23.64	0	1	12.16	944
2b_5	40.91	0	0.96	18.41	996
2c_1	50	7.27	0.61	19.66	1758
2c_2	71.82	4.55	0.18	22.45	2230
2c_3	55.45	9.09	0.75	26.38	2256
2c_4	69.09	0	0.14	40.16	2347
2c_5	15.45	8.18	0.61	27.37	2755
2e_1	30	20	0.96	13.36	2601
2e_2	49.09	8.18	1.3	14.91	2475
2e_3	34.55	7.27	0.92	13.87	2888
2e_4	63.64	21.82	0.76	12.6	3282
2e_5	14.55	0	1.4	15.19	3177
3a_1	74.55	0	0.54	39.91	0
3a_2	81.82	0	0.52	33.42	0
3a_3	88.18	4.55	0.15	38.06	0
3a_4	80.91	0	0.29	39.85	0
3a_5	97.27	51.82	0.63	52.78	0
3b_1	48.18	0	0.12	22.46	501
3b_2	54.55	0	0.62	20.4	215
3b_3	56.36	0	0.86	14.73	571
3b_4	28.18	0	0.7	8.3	1050
3b_5	30.91	9.09	0.72	8.13	566
3c_1	48.18	0	0.75	17.19	2039
3c_2	54.55	41.82	0.71	20.71	1541
3c_3	48.18	0	0.65	12.55	2038
3c_4	12.73	0	1.74	23.18	2536
3c_5	35.45	1.82	0.89	16.48	2147
3e_1	84.55	54.55	0.68	34.9	4912
3e_2	87.27	9.09	1.22	63.99	5133
3e_3	39.09	20	1.68	11.28	4917
3e_4	23.64	0	1.79	6.52	5374
3e_5	23.64	11.82	2.72	0.4	5576
4a_1	90	38.18	0.39	41.93	0
4a_2	96.36	16.36	0.32	38.43	0
4a_3	92.73	20.91	1.04	38.56	0
4a_4	97.27	40.91	0.72	40.32	0
4a_5	95.45	62.12	0.69	46.1	0
4b_1	34.55	20	1.03	6.63	823
4b_2	20.91	10	0.84	3.26	319
4b_3	39.09	25.45	0.9	6.72	816
4b_4	28.18	16.36	0.56	13.87	1227
4b_5	56.36	3.64	2.15	11.63	542
4d_1	38.18	4.55	1.84	6.85	3815
4d_2	60	38.18	1.08	4.9	4299
4d_3	37.27	0	1.61	6.08	3206
4d_4	84.55	20	0.66	23.63	3686
4d_5	83.64	0	0.27	29.88	4171
4e_1	40.91	28.18	0.59	3.78	5149
4e_2	32.73	19.09	0.67	4.65	4581
4e_3	62.73	60	0.52	6.08	5079
4e_4	49.09	20.91	0.84	8.05	5577
4e_5	61.82	48.18	0.39	10.85	5058
5a_1	80.91	34.55	0.68	20.77	0
5a_2	72.73	10.91	0.24	40.34	0
5a_3	80.91	8.18	0.48	39.87	0
5a_4	76.36	21.82	0.21	34.81	0
5a_5	81.82	8.18	0.48	57.81	0
5b_1	41.82	0	0.78	12.38	297
5b_2	35.45	10	0.99	7.49	675
5b_3	62.73	2.73	0.71	8.95	776
5b_4	21.82	3.64	0.46	4.13	994
5b_5	57.27	2.73	0.94	16.01	1244
5c_1	53.64	6.36	0.82	12.34	3172
5c_2	43.64	1.82	0.83	10.06	3475
5c_3	70.91	31.82	0.68	11.56	3868
5c_4	62.73	42.73	0.77	8.85	3819
5c_5	63.64	40	0.78	8.49	4180
5e_1	28.18	0	1.4	6.94	4076
5e_2	59.09	20.91	1	10.45	4574
5e_3	57.27	6.36	1.2	17.09	4152
5e_4	63.64	0	0.65	24.5	4642
5e_5	94.55	20	0.05	26.7	4286

## Sheet: Time from sunrise covariates
site	replicate 1	replicate 2	replicate 3	replicate 4	replicate 5
1a_1	158	176	167	185	202
1a_2	188	120	197	213	250
1a_3	112	212	112	125	148
1a_4	70	66	77	74	84
1a_5	37	29	37	49	60
1b_1		219		226	233
1b_2	224	174		185	175
1b_3	140	142		137	130
1b_4	67	98		87	92
1b_5	30	47		38	54
1d_1	86	95	97	89	103
1d_2	61	59	59	56	59
1d_3	17	33	28	29	24
1d_4	118	131	131	127	154
1d_5	175	191	168	177	194
1e_1	120	115	156	134	177
1e_2	70	53	198	66	68
1e_3	195	162	109	183	146
1e_4	155	205	73	97	116
1e_5	10	5	24	21	30
2a_1	225	172	149	143	155
2a_2	182	210	62	64	184
2a_3	140	122	105	99	116
2a_4	58	40	25	29	34
2a_5	103	86	196	196	79
2b_1	143	154	156	136	153
2b_2	110	116	124	98	123
2b_3	86	81	100	71	97
2b_4	52	52	72	48	66
2b_5	16	19	34	16	32
2c_1	135	127	125	117	122
2c_2	101	160	154	86	93
2c_3	61	56	49	57	54
2c_4	180	86	83	145	154
2c_5	31	23	30	37	31
2e_1	137	145	123	139	126
2e_2	94	106	75	98	66
2e_3	66	65	100	61	97
2e_4	172	185	169	172	156
2e_5	24	28	20	32	19
3a_1	39	66	55	57	49
3a_2	97	96	99	104	89
3a_3	2	21	9	5	5
3a_4	147	140	147	154	125
3a_5	212	214	191	206	166
3b_1	33	74	161	146	168
3b_2	93	125	32	34	46
3b_3	66	102	130	119	147
3b_4	161	195	103	32	110
3b_5	131	164	73	63	76
3c_1	22	19	15	21	25
3c_2	57	59	49	55	61
3c_3	93	98	75	81	99
3c_4	123	128	113	121	126
3c_5	176	111	150	160	165
3e_1	219	127	115	201	188
3e_2	187	165	138	171	156
3e_3	17	10	15	39	29
3e_4	64	60	68	92	66
3e_5	129	217	182	128	116
4a_1	9	169	205	210	191
4a_2	51	12	6	12	18
4a_3	105	127	180	168	166
4a_4	213	56	38	43	53
4a_5			100	96	99
4b_1	102	171	187	175	173
4b_2	174	125	151	139	124
4b_3	140	93	112	109	94
4b_4	55	42	44	43	44
4b_5	208	71	82	83	131
4d_1	16	157	206	145	195
4d_2	62	19	22	28	26
4d_3	192	192	160	185	149
4d_4	116	110	110	115	34
4d_5	139	66	66	75	79
4e_1	76	13	14	6	17
4e_2	137	89	164	76	164
4e_3	40	47	44	47	54
4e_4	15	177	74	148	82
4e_5	186	133	119	120	119
5a_1	149	88	68	99	76
5a_2	185	121	132	160	139
5a_3	109	147	101	127	102
5a_4	43	44	38	38	38
5a_5	77	174	161	198	185
5b_1	53	46	58	60	54
5b_2	24	21	27	35	23
5b_3	93	79	82	84	89
5b_4	164	137	143	146	178
5b_5	120	102	114	116	127
5c_1	22	16	17	10	43
5c_2	60	59	47	53	77
5c_3	93	87	75	83	106
5c_4	181	162	149	167	526
5c_5	127	112	112	118	130
5e_1	228	147	169	139	125
5e_2	123	138	107	117	107
5e_3	199	183	209	171	158
5e_4	71	78	64	80	63
5e_5	32	28	23	32	21
